# Supplementary material for: A Dual-Function Fe-Doped Co3O4 Nanosheet Array for Efficient OER and HER in an Alkaline Medium
Source: Molecules. 2025 Feb 25;30(5):1046. doi: 10.3390/molecules30051046 (PMC11902015; doi:10.3390/molecules30051046)
Supplement: Supplementary file 1 [file molecules-30-01046-s001.zip]

Archive with 1 entries (1 files):
- molecules-3454690-supplementary.pdf
